# Supplementary material for: Blind docking methods have been inappropriately used in most network pharmacology analysis
Source: Front Pharmacol. 2025 Mar 24;16:1566772. doi: 10.3389/fphar.2025.1566772 (PMC11973355; doi:10.3389/fphar.2025.1566772)
Supplement: Supplementary file 1 [file Table1.xlsx]

## Sheet: Sheet1
index	DOI	docking software	blind docking	docking box size (Å)	affinity threshold (kcal/mol)
1	10.3389/fphar.2024.1261772	Autodock	unknown	unknown	-4.25
2	10.3389/fphar.2024.1282361	Autodock Vina	unknown	unknown	-5
3	10.3389/fphar.2024.1290398	Autodock Vina	No	unknown	-5
4	10.3389/fphar.2024.1310009	iGEMDOCK	suspicious	unknown	/
5	10.3389/fphar.2024.1328334	Autodock Vina	unknown	unknown	-5
6	10.3389/fphar.2024.1345415	PyRx	suspicious	unknown	-5
7	10.3389/fphar.2024.1352907	Glide	No	unknown	/
8	10.3389/fphar.2024.1355644	Autodock Vina	No	unknown	-5
9	10.3389/fphar.2024.1359427	Autodock Vina	suspicious	unknown	-5
10	10.3389/fphar.2024.1361379	Autodock	suspicious	unknown	-1.2
11	10.3389/fphar.2024.1363415	Autodock	unknown	unknown	-5
12	10.3389/fphar.2024.1366279	Autodock	Yes	unknown	/
13	10.3389/fphar.2024.1388540	Autodock Vina	suspicious	unknown	-4.2
14	10.3389/fphar.2024.1395014	Autodock Vina	No	18×22×26	/
15	10.3389/fphar.2024.1395160	Autodock Vina	No	unknown	-1.2
16	10.3389/fphar.2024.1403864	Autodock Vina	unknown	unknown	-5
17	10.3389/fphar.2024.1405596	Autodock Vina	unknown	unknown	-5
18	10.3389/fphar.2024.1407525	Autodock Vina	Yes	60×60×60	-6
19	10.3389/fphar.2024.1414856	Autodock Vina	suspicious	unknown	-7
20	10.3389/fphar.2024.1415422	CB-DOCK	suspicious	unknown	-7
21	10.3389/fphar.2024.1431391	Autodock	unknown	unknown	/
22	10.3389/fphar.2024.1446707	Autodock	suspicious	unknown	0
23	10.3389/fphar.2024.1448308	Autodock Vina	Yes	60×42×51	/
24	10.3389/fphar.2024.1448381	Autodock Vina	unknown	unknown	-5
25	10.3389/fphar.2024.1451300	Autodock Vina	suspicious	unknown	/
26	10.3389/fphar.2024.1457012	Autodock Vina	Yes	42×41×45	/
27	10.3389/fphar.2024.1466114	Autodock Vina	unknown	unknown	-3
28	10.3389/fphar.2024.1480562	Autodock	suspicious	unknown	-2
29	10.3389/fphar.2024.1481091	unknown	suspicious	unknown	-5
30	10.3389/fphar.2024.1485915	unknown	unknown	unknown	-5
31	10.3389/fphar.2024.1486563	Autodock Vina	unknown	unknown	-5
32	10.3389/fphar.2024.1487474	Autodock Vina	suspicious	unknown	/
33	10.3389/fphar.2024.1495343	Autodock Vina	suspicious	unknown	-5
34	10.3389/fphar.2024.1496664	Autodock	No	30×30×30	-5
35	10.3389/fphar.2024.1517386	Glide	unknown	unknown	/
